# Supplementary material for: Epitope mapping of an anti-diacylglycerol kinase delta monoclonal antibody DdMab-1
Source: Biochem Biophys Rep. 2020 Sep 2;24:100808. doi: 10.1016/j.bbrep.2020.100808 (PMC7481522; doi:10.1016/j.bbrep.2020.100808)
Supplement: Supplementary file 1 — Multimedia component 1 [file mmc1.zip]

Archive with 4 entries (4 files):
- Sano_coi_disclosure.pdf
- Kaneko_coi_disclosure.pdf
- Asano_coi_disclosure.pdf
- Kato_coi_disclosure.pdf
